# Supplementary material for: High-Level Production of Soluble Cross-Reacting Material 197 in Escherichia coli Cytoplasm Due to Fine Tuning of the Target Gene’s mRNA Structure
Source: BioTech (Basel). 2023 Jan 11;12(1):9. doi: 10.3390/biotech12010009 (PMC9844443; doi:10.3390/biotech12010009)
Supplement: Supplementary file 1 [file biotech-12-00009-s001.zip]

Archive with 1 entries (1 files):
- biotech-2074539-supplementary.pdf
